# Supplementary material for: New heat-treated vs electropolished nickel-titanium instruments used in root canal treatment: Influence of autoclave sterilization on surface roughness
Source: PLoS One. 2022 Mar 18;17(3):e0265226. doi: 10.1371/journal.pone.0265226 (PMC8932584; doi:10.1371/journal.pone.0265226)
Supplement: S1 Table — (XLSX) [file pone.0265226.s001.xlsx]

## Sheet: ورقة1
no	Cycle	NiTi	Rq 450	Ra 450	Rsk 450	Rku 450	Rv 450	Rp 450	Rt 450	Rc 450	FPO 450	MFOV 450	FAD 450	MRV 450	SA 450	Rq 1000	Ra 1000	Rsk 1000	Rku 1000	Rv 1000	Rp 1000	Rt 1000	Rc 1000	FPO 1000	MFOV 1000	FAD 1000	MRV 1000	SA 1000
[001	0	Race	12.2477	9.3983	0.2805	0.824	-20.6971	46.0237	66.7208	0.1885	67.6142	70.3039	87.4745	0.1355	4.752	10.9506	7.9041	1.2504	6.9187	-14.6517	71.21	85.8617	0.1084	66.1908	69.0983	79.2252	0.1188	4.567
[002	0	Race	14.0662	10.7624	-0.0049	1.2253	-28.0116	62.4347	90.4464	0.2356	69.1368	71.7902	95.0624	0.1549	5.4806	10.4942	7.865	0.5769	2.4939	-16.3934	53.7441	70.1375	0.1562	66.4455	69.2648	77.3447	0.1177	4.4818
[003	0	Race	13.6461	10.4795	0.2179	2.1158	-24.6617	64.3326	88.9943	0.2301	66.7962	69.6226	75.0343	0.0694	4.9365	13.0371	9.9644	0.3816	2.2083	-20.9692	55.625	76.5942	0.1988	64.9099	67.8422	88.2522	0.1377	4.3481
[011	1	Race	8.4651	6.2388	0.3157	1.875	-14.0438	33.9544	47.9982	0.1184	52.8331	56.6558	85.1932	0.1437	2.9367	6.745	4.7966	0.4844	2.0323	-10.0868	29.0781	39.1649	0.1067	49.8389	53.7073	89.7063	0.1681	2.6148
[012	1	Race	8.7148	6.4552	-0.4094	1.5244	-17.4587	29.8502	47.3089	0.1529	55.0188	58.88	84.2105	0.1568	3.1662	7.857	5.8142	0.0602	1.1141	-13.1014	31.3524	44.4537	0.1047	54.8601	58.587	84.0322	0.1747	3.0001
[013	1	Race	7.9623	5.8552	0.5349	2.9834	-11.76	36.808	48.568	0.1147	54.3474	57.9707	92.1271	0.1646	2.9659	7.6239	5.4956	0.2751	2.26	-13.0955	35.5981	48.6936	0.129	55.8112	59.4223	94.3838	0.1746	3.0824
[031	3	Race	8.6009	6.1606	1.0139	6.8325	-12.8196	47.2486	60.0681	0.131	57.8662	61.2456	91.0703	0.1732	3.3387	8.2551	5.8369	0.6504	3.5763	-12.7326	39.5633	52.2959	0.1024	57.1236	60.5671	84.7238	0.1857	3.1974
[032	3	Race	7.6814	5.547	0.9048	5.4321	-10.8228	40.216	51.0388	0.0929	57.2661	60.6612	86.6974	0.1774	3.1931	6.6137	4.7213	0.6668	2.3101	-8.9956	30.5136	39.5093	0.0808	56.0503	59.4544	91.0852	0.1817	2.9738
[033	3	Race	10.6256	7.8923	0.5511	3.4129	-17.2006	51.4915	68.6921	0.1476	63.3829	66.4713	83.3882	0.153	4.1178	8.4004	6.0646	0.6581	2.9995	-12.6697	40.705	53.3747	0.0982	59.771	63.0581	83.2983	0.1549	3.4392
[051	5	Race	7.7715	5.5273	1.1035	8.902	-10.7358	41.1788	51.9147	0.0979	50.7905	54.7375	87.4036	0.1747	2.8184	7.6877	5.5312	0.7594	3.0058	-10.3268	34.6813	45.0081	0.0995	50.4114	54.287	86.1945	0.1751	2.6695
[052	5	Race	6.2299	4.4688	1.03	3.8111	-6.7776	28.9016	35.6792	0.0594	46.7826	50.9985	90.9473	0.2089	2.5113	4.5775	3.1125	0.8799	2.0268	-4.0509	19.0036	23.0545	0.0376	38.9709	43.0131	88.9544	0.1861	2.039
[053	5	Race	7.0608	5.0182	1.2723	6.5167	-7.0804	34.7209	41.8013	0.0866	46.8297	50.8097	93.9156	0.1556	2.5463	8.2545	5.864	1.746	9.4863	-8.0414	41.7732	49.8146	0.1079	46.3864	50.7817	92.9593	0.1757	2.7723
[091	9	Race	5.6892	4.0172	1.2626	7.0065	-5.7834	26.3155	32.099	0.0569	41.5636	45.8476	84.2969	0.1609	2.2335	4.6712	3.1269	1.0681	4.1628	-4.3192	21.4342	25.7534	0.0397	37.7879	42.0898	86.9246	0.1836	2.0451
[092	9	Race	5.5868	4.0291	0.6574	2.7719	-6.2508	21.111	27.3618	0.0711	41.0291	45.21	98.9866	0.1415	2.1836	4.9954	3.4782	0.5626	1.5796	-5.4568	18.8994	24.3562	0.0509	38.1178	42.2727	95.1892	0.1549	2.0314
[093	9	Race	5.2023	3.7149	0.6816	2.2446	-5.3302	19.7088	25.039	0.074	39.5941	43.6389	90.7545	0.1844	2.1205	4.7991	3.2844	0.6925	2.8808	-5.4493	20.7223	26.1716	0.0543	40.8114	44.983	89.2363	0.1897	2.1385
[101	0	Evo	6.9129	4.925	1.0783	6.0579	-8.9134	34.7288	43.6422	0.1026	50.7088	54.4498	93.4001	0.1367	2.6969	6.7267	4.6794	1.0428	5.1117	-8.7087	35.6541	44.3628	0.0916	51.8515	55.6376	101.353	0.1257	2.7691
[102	0	Evo	7.1333	5.0366	0.9951	6.3864	-9.9476	37.4018	47.3495	0.0886	51.8488	55.5705	81.607	0.1567	2.7881	6.7172	4.7038	0.6429	2.8714	-9.3532	29.559	38.9122	0.0989	50.3901	54.0847	83.6826	0.153	2.6078
[103	0	Evo	7.5594	5.5023	0.4703	3.7498	-12.0817	36.4871	48.5687	0.139	56.3555	59.7617	99.853	0.1415	3.0943	6.865	4.8533	0.6941	4.0865	-10.1199	34.8835	45.0034	0.1076	54.8078	58.272	99.3701	0.1303	2.9055
[111	1	Evo	12.0151	9.091	0.742	4.1067	-19.883	73.5062	93.3892	0.172	66.3835	69.2053	88.8322	0.0697	4.6128	11.2579	8.152	1.0389	6.2473	-16.8723	68.9712	85.8436	0.1507	65.1641	68.0909	78.2891	0.0555	4.3645
[112	1	Evo	12.2028	9.186	0.2666	2.2252	-23.5814	55.1387	78.7201	0.1927	66.6647	69.5032	89.0531	0.134	4.7944	9.9412	7.2905	0.6962	2.9527	-15.9045	52.8467	68.7512	0.1168	64.8706	67.9074	76.7591	0.0647	4.2423
[113	1	Evo	11.825	8.8101	0.9011	3.5977	-17.9451	61.7209	79.666	0.1667	67.542	70.2679	84.294	0.1415	4.8497	11.3853	8.3179	1.0171	4.2599	-16.7872	65.3083	82.0955	0.138	67.8496	70.6414	94.8853	0.1679	4.9573
[131	3	Evo	10.5359	7.7947	0.9167	3.9779	-15.836	61.4498	77.2858	0.1538	66.0593	68.9157	105.255	0.0653	4.4929	10.0131	7.3131	0.9125	3.7139	-15.0593	54.9154	69.9747	0.0913	65.2022	68.1665	102.336	0.1207	4.2617
[132	3	Evo	9.9277	7.5051	0.4052	1.2532	-15.8352	40.4886	56.3238	0.1547	64.3512	67.244	95.1019	0.1557	4.069	9.362	6.951	0.4966	1.0852	-13.5656	37.3568	50.9224	0.1395	63.2555	66.2112	70.1857	0.038	3.8027
[133	3	Evo	10.237	7.7103	0.5194	1.6984	-15.906	42.0769	57.9829	0.1037	65.3905	68.2896	99.0016	0.1358	4.2291	9.4465	7.0605	0.4859	1.2623	-14.8098	42.3347	57.1445	0.1094	65.9	68.7685	81.4986	0.0827	4.2986
[151	5	Evo	5.0536	3.6026	0.6229	1.2942	-4.4083	18.2759	22.6842	0.0683	33.3288	37.5511	91.3314	0.1414	1.9595	4.9047	3.381	0.7361	1.5553	-4.6263	19.4684	24.0947	0.0428	37.6821	41.9229	82.8953	0.1517	2.0285
[152	5	Evo	5.6705	4.0777	0.8074	2.0327	-6.1153	22.1091	28.2244	0.0752	41.0845	45.2367	85.1697	0.142	2.175	5.7463	4.0081	0.9135	2.739	-6.7585	25.4598	32.2183	0.0543	42.931	47.0208	84.9389	0.1351	2.2314
[153	5	Evo	5.8742	4.2335	0.6417	1.6195	-6.6929	21.6087	28.3017	0.0769	43.369	47.2294	89.3585	0.151	2.2415	5.6606	3.9508	0.6669	2.3782	-7.13	24.5671	31.6971	0.0774	46.4833	50.3867	90.7753	0.169	2.3785
[191	9	Evo	6.0371	4.4393	0.9071	1.4326	-5.7642	22.63	28.3942	0.0655	41.7781	45.7871	72.4911	0.0733	2.1746	5.3811	3.8173	1.0552	2.785	-5.3127	24.1208	29.4334	0.0516	40.9156	45.0235	86.7727	0.1454	2.1303
[192	9	Evo	5.9132	4.2717	0.6526	1.3268	-6.2426	21.722	27.9646	0.0763	40.2715	44.362	101.999	0.1214	2.1731	5.7262	4.0345	0.8915	2.228	-5.2084	22.8274	28.0357	0.0469	36.8887	41.3557	87.2387	0.1816	2.1086
[193	9	Evo	6.2966	4.5565	0.7562	3.5337	-7.6558	26.0344	33.6902	0.0844	47.0664	51.0323	95.3377	0.1861	2.461	5.2201	3.6228	0.7802	2.1611	-5.4588	21.2931	26.7519	0.0614	43.7229	47.7252	97.5725	0.2054	2.2432
